# Supplementary material for: Supporting data for the integrated Agent-Based Modelling and Robust Optimization on food supply network design in COVID-19 pandemic
Source: Data Brief. 2022 Jan 10;40:107809. doi: 10.1016/j.dib.2022.107809 (PMC8743277; doi:10.1016/j.dib.2022.107809)
Supplement: Supplementary file 1 [file mmc1.xlsx]

## Sheet: Sheet1
Table 1-3: Average daily rice production volume (ton/day)
i-th Simulation	Bekasi City	Bogor City	Depok City	Bekasi Regency	Bogor Regency
1	48.822	40.489	32.808	286.29	1060.28
2	24.216	129.67	46.478	346.178	1240.85
3	30.985	53.769	44.525	301.132	1107.8
4	135.789	22.783	42.833	243.978	1102.98
5	120.427	80.719	49.212	214.295	917.717
6	48.561	46.218	30.985	205.962	1120.16
7	14.191	53.769	64.445	277.567	1215.07
8	128.238	51.035	100.508	366.618	879.051
9	10.025	73.818	42.833	286.29	871.369
10	33.72	162.088	40.229	264.028	1011.06
11	14.451	48.691	32.808	264.028	996.223
12	135.92	57.414	18.878	290.587	1089.44
13	25.517	2.734	47.78	289.805	954.692
14	123.942	68.35	49.212	310.506	1026.43
15	51.816	61.06	49.473	254.654	1017.96
16	0.911	28.902	122.64	323.265	1020.83
17	50.384	29.163	39.708	255.826	1055.46
18	5.859	141.518	53.769	294.883	1013.15
19	33.72	53.769	44.656	294.753	984.896
20	30.335	74.99	2.343	368.311	1265.07
21	30.985	63.663	4.557	327.04	1008.85
22	61.06	69.131	92.566	270.016	905.74
23	44.656	65.616	57.414	260.903	1006.38
24	3.645	61.06	18.357	285.9	1025.91
25	1.042	46.478	6.379	319.619	1050.77
26	46.478	35.542	9.113	262.335	935.033
27	75.771	35.542	31.246	243.327	938.027
28	33.459	25.517	158.182	352.427	950.525
29	35.542	44.656	5.598	293.581	903.787
30	18.227	57.414	25.387	269.235	878.269
31	128.238	53.769	28.251	361.671	1057.67
32	25.517	33.72	23.825	248.795	920.061
33	59.888	69.262	3.645	269.756	996.353
34	57.284	54.68	19.138	212.342	930.606
35	3.645	129.54	43.093	281.343	901.834
36	6.379	64.705	64.705	297.877	1016.66
37	38.276	57.414	55.071	244.239	891.809
38	1.562	75.641	32.938	270.667	942.323
39	44.656	30.985	54.68	282.775	1171.07
40	69.262	34.631	34.761	305.949	1173.28
41	30.465	37.365	57.414	271.839	893.762
42	37.755	38.927	91.524	283.686	960.55
43	44.656	51.035	33.72	259.862	978.777
44	14.581	47.39	0	199.062	655.773
45	29.944	71.345	60.278	299.7	925.008
46	81.239	151.542	49.212	241.895	1029.03
47	6.51	38.146	65.616	237.859	864.99
48	41.01	54.29	0	325.348	1050.77
49	29.163	30.985	60.148	187.996	1133.7
50	29.163	39.057	0	256.216	1154.8
51	40.099	35.412	23.695	264.809	1173.28
52	10.025	49.212	54.68	253.352	982.552
53	20.049	48.431	38.276	233.563	900.142
54	29.423	61.06	51.165	283.556	987.239
55	18.617	64.705	14.581	316.104	875.275
56	27.34	74.469	27.34	272.62	832.182
57	50.124	51.946	64.705	269.105	966.93
58	25.517	70.043	149.329	273.662	1153.62
59	46.478	120.948	64.705	281.083	973.699
60	6.379	65.616	0.911	291.107	1214.03
61	40.099	7.291	124.072	264.158	957.816
62	5.468	65.616	69.262	334.721	936.204
63	22.523	39.188	52.858	319.098	868.375
64	93.217	51.035	8.202	276.786	1089.7
65	20.961	91.785	12.759	281.864	913.421
66	41.01	48.301	20.961	243.848	1259.34
67	36.454	11.717	25.778	246.061	977.735
68	30.074	33.069	119.776	268.584	1131.62
69	12.759	6.379	17.315	245.41	812.783
70	29.163	64.705	37.365	296.706	914.983
71	161.567	61.06	58.326	258.95	829.968
72	125.374	129.15	24.606	229.787	987.109
73	163.26	69.522	0.911	274.833	1116.13
74	47.65	51.035	48.301	166.905	1123.16
75	46.478	39.448	41.14	247.363	1201.27
76	28.251	81.239	0	382.762	1026.82
77	2.734	51.946	81.5	229.657	903.917
78	0.911	73.818	0.911	253.482	922.925
79	54.42	41.922	5.468	284.207	1077.59
80	7.291	64.314	4.557	267.673	917.457
81	46.608	73.818	46.478	270.016	929.435
82	17.185	34.24	60.669	301.783	974.611
83	19.138	46.478	25.257	250.097	941.152
84	20.961	81.63	44.656	306.079	958.467
93	30.985	51.035	57.414	285.509	1300.35
94	14.581	54.81	0	197.5	699.647
95	102.2	61.06	42.963	275.615	744.693
96	51.946	102.2	18.227	240.593	988.411
97	71.084	51.946	1.823	254.393	1068.48
98	31.897	46.478	0	211.561	865.771
99	75.25	116.521	31.897	246.582	780.496
100	39.188	169.899	73.818	266.501	840.514
Table 4: Monthly rice demand and selling price
	Bekasi City	Bogor City	Depok City	Bekasi Regency	Bogor Regency
Rice demand (ton/month)	790.486	295.723	628.294	978.951	1574.8
Rice selling price (Million Rp/ton)	11.582	11.066	11.722	11.582	11.066
Table 5: Daily rice production volume deviation in Bekasi Regency
i-th Simulation	Deviation
1	12.662
2	72.55
3	27.504
4	-29.65
5	-59.333
6	-67.666
7	3.94
8	92.99
9	12.662
10	-9.6
11	-9.6
12	16.959
13	16.178
14	36.878
15	-18.974
16	49.637
17	-17.802
18	21.255
19	21.125
20	94.683
21	53.412
22	-3.612
23	-12.725
24	12.272
25	45.991
26	-11.293
27	-30.301
28	78.799
29	19.953
30	-4.393
31	88.043
32	-24.833
33	-3.872
34	-61.286
35	7.715
36	24.249
37	-29.389
38	-2.961
39	9.147
40	32.321
41	-1.789
42	10.059
43	-13.766
44	-74.566
45	26.072
46	-31.733
47	-35.769
48	51.72
49	-85.632
50	-17.412
51	-8.819
52	-20.276
53	-40.065
54	9.928
55	42.476
56	-1.008
57	-4.523
58	0.034
59	7.455
60	17.479
61	-9.47
62	61.093
63	45.471
64	3.158
65	8.236
66	-29.78
67	-27.567
68	-5.044
69	-28.218
70	23.078
71	-14.678
72	-43.841
73	1.206
74	-106.723
75	-26.265
76	109.134
77	-43.971
78	-20.146
79	10.579
80	-5.955
81	-3.612
82	28.155
83	-23.531
84	32.451
85	-13.636
86	-49.96
87	12.793
88	11.36
89	-31.212
90	17.089
91	34.014
92	13.053
93	11.881
94	-76.128
95	1.987
96	-33.035
97	-19.234
98	-62.067
99	-27.046
100	-7.127
